# Supplementary material for: Discordant Predictions of Extraglandular Involvement in Primary Sjögren’s Syndrome According to the Anti-SSA/Ro60 Antibodies Detection Assay in a Cohort Study
Source: J Clin Med. 2022 Jan 4;11(1):242. doi: 10.3390/jcm11010242 (PMC8745780; doi:10.3390/jcm11010242)
Supplement: Supplementary file 1 [file jcm-11-00242-s001.zip]

Archive with 1 entries (1 files):
- jcm-1507191-SI.pdf
